# Supplementary material for: Synthesis, Anticancer Activities and Molecular Docking Studies of a Novel Class of 2-Phenyl-5,6,7,8-tetrahydroimidazo [1,2-b]pyridazine Derivatives Bearing Sulfonamides
Source: Molecules. 2022 Aug 17;27(16):5238. doi: 10.3390/molecules27165238 (PMC9416205; doi:10.3390/molecules27165238)
Supplement: Supplementary file 1 [file molecules-27-05238-s001.zip]

Archive with 1 entries (1 files):
- molecules-1850581-supplementary.pdf
